# Supplementary material for: EGFR Inhibition Abrogates Leiomyosarcoma Cell Chemoresistance through Inactivation of Survival Pathways and Impairment of CSC Potential
Source: PLoS One. 2012 Oct 8;7(10):e46891. doi: 10.1371/journal.pone.0046891 (PMC3466184; doi:10.1371/journal.pone.0046891)
Supplement: Table S1 — Genetic pattern of LMS stem-like cells. The specific primers used for amplification of the listed genes are reported. PCR products were analyzed and compared with the corresponding Genebank sequences of each gene for the presence of tumor-associated alterations. The status of DNA is indicated as wt when similarity among PCR product and genebank sequence was 100%. (XLS) [file pone.0046891.s006.xls]

## Sheet: Foglio1
Supplementary Table 1: Genetic pattern of LMS stem-like cells
gene	Primer sequences	exon	codons	sequence
EGFR	F (TGAGGATCTTGAAGGAAACT)	18	719	wt
	R (GCGGAAGAGAAAGAATACCAT)	19	deletions 1-5	wt
PI3K	F (TTGAAAATGTATTTGCTTTTTCTGT)	10	542, 545, 546	wt
	R (TCCAATAGGTATGGTAAAAACATGC)
	F (ATGATGCTTGGCTCTGGAAT)	21	1047	wt
	R (ATGCTGTTCATGGATTGTGC)
AKT	F (GGTAGAGTGTGCGTGGCTCT)	4	17	wt
	R (CAAATCTGAATCCCGAGAGG)
PTEN	F (TTCCATCCTGCAGAAGAAGC)	1	all	wt
	R (CATCCGTCTACTCCCACGTT)
	F (CTCCAGCTATAGTGGGGAAAA)	2	all	wt
	R (CATCACAAAGTATCTTTTTCTGTGG)
	F (TTTTGTTAATGGTGGCTTTTTG)	3	all	wt
	R (AACTCTACCTCACTCTAACAAGCAGA)
	F (AAAGATTCAGGCAATGTTTGTT)	4	all	wt
	R (TCTCACTCGATAATCTGGATGAC)
	F (TTCTGAGGTTATCTTTTTACCACA)	5	all	wt
	R (CTCAGATCCAGGAAGAGGAAAG)
	F (TTTTTCAATTTGGCTTCTCTTTTT)	6	all	wt
	R (TGGTTAAGAAAACTGTTCCAATACA)
	F (CAGTTAAAGGCATTTCCTGTG)	7	all	wt
	R (TTTTGGATATTTCTCCCAATGAA)
	F (TGTTTAACATAGGTGACAGATTTTCTT)	8a	all	wt
	R (CTAGATATTCCTTGTCATTATCTGCAC)
	F (TATGTGATCAAGAAATCGATAGCA)	8b	all	wt
	R (ACATACATACAAGTCAACAACCC)
	F (TTGTGGGTTTTCATTTTAAATTTTC)	9	all	wt
	R (AAAAGGTCCATTTTCAGTTTATTCA)
